# Supplementary material for: Exploiting biological priors and sequence variants enhances QTL discovery and genomic prediction of complex traits
Source: BMC Genomics. 2016 Feb 27;17:144. doi: 10.1186/s12864-016-2443-6 (PMC4769584; doi:10.1186/s12864-016-2443-6)
Supplement: Additional file 2: — List of genes in the "Lactation Gene Set" that were used as our independent biological prior for the BayesRC Lact model. (TXT 36 kb) [file 12864_2016_2443_MOESM2_ESM.txt]

Gene_ENS_ID GeneID Chromosome GeneStart GeneEnd
ENSBTAG00000014678 PAEP 11 103301664 103306381
ENSBTAG00000039787 CSN3 6 87378398 87392750
ENSBTAG00000007695 CSN1S1 6 87141556 87159096
ENSBTAG00000005859 LALBA 5 31347861 31349882
ENSBTAG00000013417 GLYCAM1 5 25595262 25598162
ENSBTAG00000005005 CSN1S2 6 87262457 87280936
ENSBTAG00000002632 CSN2 6 87179502 87188025
ENSBTAG00000031753 BTN1A1 23 31361715 31367294
ENSBTAG00000008793 RNASE1 10 26388180 26389761
ENSBTAG00000012460 ELF5 15 65824442 65854386
ENSBTAG00000017104 MUC1 3 15482856 15486936
ENSBTAG00000021276 BT.56560 1 144067291 144071071
ENSBTAG00000012918 BT.49282 23 22162642 22189911
ENSBTAG00000027126 MUC15 15 58050605 58064001
ENSBTAG00000005260 SPP1 6 38120578 38127577
ENSBTAG00000034372 BT.45760 25 2214197 2217438
ENSBTAG00000019798 BT.105276 16 4533505 4551569
ENSBTAG00000004905 KRT19 19 42366660 42370493
ENSBTAG00000012888 C2ORF80 2 96867942 96890885
ENSBTAG00000016165 KRT7 5 27828982 27842880
ENSBTAG00000024683 STATH 6 87229656 87239005
ENSBTAG00000019448 CLDN7 19 27602595 27604817
ENSBTAG00000001292 LTF 22 53521906 53556089
ENSBTAG00000016819 FABP3 2 122723225 122783830
ENSBTAG00000011917 GPAM 26 32963414 33003349
ENSBTAG00000038384 KRT5 5 27541327 27547599
ENSBTAG00000032183 NELL2 5 35657329 36042694
ENSBTAG00000039046 MGC127538 2 118596201 118598002
ENSBTAG00000016864 BT.24181 13 67874474 67910095
ENSBTAG00000017866 CD36 4 40581484 40643369
ENSBTAG00000014149 BT.61865 11 98793763 98797809
ENSBTAG00000021842 FCGR2 3 7928113 7944607
ENSBTAG00000017704 ABCG2 6 37913110 38030583
ENSBTAG00000003829 HPN 18 45971859 45991833
ENSBTAG00000003300 MFGE8 21 20889913 20904968
ENSBTAG00000038706 MT1E 18 24112351 24114381
ENSBTAG00000003786 BT.27844 19 51673284 51677365
ENSBTAG00000009512 EPS8L1 18 62760766 62773032
ENSBTAG00000012855 LPL 8 67481089 67511227
ENSBTAG00000012540 GAT 15 83472627 83501632
ENSBTAG00000012525 ABO 11 104232297 104251043
ENSBTAG00000013481 CYP4A22 3 99918428 99933505
ENSBTAG00000012519 XDH 11 14176298 14281717
ENSBTAG00000012290 SCNN1B 25 21267920 21291415
ENSBTAG00000017243 GATA3 13 15984602 16002940
ENSBTAG00000002849 IRF6 16 75401221 75417466
ENSBTAG00000007307 SELE 16 38179781 38192438
ENSBTAG00000019596 GPRC5B 25 17588928 17608885
ENSBTAG00000013929 RRAD 18 34746055 34749250
ENSBTAG00000011585 BT.60953 22 51080758 51085659
ENSBTAG00000045492 ANG 10 26429018 26445589
ENSBTAG00000000182 SPINT2 18 48295716 48326272
ENSBTAG00000021102 GALM 11 21040425 21095033
ENSBTAG00000020344 SLC44A3 3 48796264 48882623
ENSBTAG00000022394 SAA1 29 26711467 26714908
ENSBTAG00000022396 SAA3 29 26668047 26671801
ENSBTAG00000002030 SPP2 3 114309328 114336917
ENSBTAG00000038067 MT1A 18 24106722 24108521
ENSBTAG00000016030 HOXD10 2 20828934 20832040
ENSBTAG00000011534 BT.35948 3 117913716 117955245
ENSBTAG00000006745 FGG 17 2823021 2830960
ENSBTAG00000000711 NDRG1 14 9109762 9165926
ENSBTAG00000006752 PFKFB4 22 51898015 51933996
ENSBTAG00000006694 CXCL14 7 48661078 48669442
ENSBTAG00000005730 AGPAT6 27 36212255 36229009
ENSBTAG00000020527 IDH1 2 96941049 96962496
ENSBTAG00000023659 MT2 18 24125366 24126333
ENSBTAG00000009774 MOBP 22 12767735 12799652
ENSBTAG00000014322 KIAA1467 5 97259948 97288270
ENSBTAG00000000561 OCLN 20 10154909 10201157
ENSBTAG00000010433 M-SAA3.2 29 26755560 26759545
ENSBTAG00000018016 NUPR1 25 26340079 26341408
ENSBTAG00000010083 HADHB 11 73215424 73246167
ENSBTAG00000005464 BT.61413 5 31160699 31176231
ENSBTAG00000019565 NCOA4 28 44419336 44441664
ENSBTAG00000001598 MGC151537 9 75364392 75519232
ENSBTAG00000007273 TF 1 136683311 136722309
ENSBTAG00000004652 BT.105429 7 3624279 3627734
ENSBTAG00000017366 GRB7 19 40753903 40762633
ENSBTAG00000013761 STMN1 2 127773927 127779431
ENSBTAG00000021286 SLC37A1 1 144364346 144437225
ENSBTAG00000020194 FGF13 X 22043210 22118277
ENSBTAG00000000111 UGP2 11 62244354 62299938
ENSBTAG00000009871 RAB18 13 37303894 37331999
ENSBTAG00000015955 ERGIC1 20 4505275 4618413
ENSBTAG00000001595 MT1E 18 24117441 24118787
ENSBTAG00000008683 LDHA 29 26543861 26554318
ENSBTAG00000017740 BT.54364 13 43625081 43635272
ENSBTAG00000012317 PNP 10 26667693 26673918
ENSBTAG00000007581 ADORA2B 19 34084460 34104983
ENSBTAG00000015131 SLC29A1 23 17845969 17856150
ENSBTAG00000017280 BT.19562 7 18989689 19025591
ENSBTAG00000020018 FRK 9 35040651 35138636
ENSBTAG00000000836 BT.87815 5 27213750 27221177
ENSBTAG00000013477 GCHFR 10 36425458 36429223
ENSBTAG00000001219 BT.105273 8 73087438 73089382
ENSBTAG00000007490 SULF2 13 76879808 77005009
ENSBTAG00000013598 RSPO2 14 58537071 58653100
ENSBTAG00000021755 NA 2 60615828 60616790
ENSBTAG00000031795 BT.102615 1 96925345 96925957
ENSBTAG00000019267 BT.69347 18 23828638 23855657
ENSBTAG00000016296 GPD1 5 29958501 29964085
ENSBTAG00000012239 SLC37A3 4 104577333 104624773
ENSBTAG00000019612 RNASE4 10 26423874 26445617
ENSBTAG00000006367 CTGF 9 70873221 70876455
ENSBTAG00000006036 ERP27 5 95397671 95422809
ENSBTAG00000001816 BT.37567 7 4052318 4062831
ENSBTAG00000006505 S100A9 3 17176217 17179005
ENSBTAG00000016450 CDNF 13 29756747 29778409
ENSBTAG00000019526 BT.93597 22 7001971 7024065
ENSBTAG00000021955 NPC2 10 86170653 86179237
ENSBTAG00000021421 SSR4 X 39925628 39929382
ENSBTAG00000040128 BT.76547 29 8669606 8673380
ENSBTAG00000009194 BT.28311 22 6205667 6292521
ENSBTAG00000002220 SPTLC1 8 87215438 87281104
ENSBTAG00000019409 GNPTAB 5 65913564 65996223
ENSBTAG00000005893 TMEM68 14 24711327 24747118
ENSBTAG00000019181 BT.105147 25 38227396 38280018
ENSBTAG00000005574 CLU 8 11043941 11061301
ENSBTAG00000013339 NEBL 13 22382763 22496405
ENSBTAG00000014764 CD9 5 104505691 104518399
ENSBTAG00000007562 TRAM1 14 36385096 36417387
ENSBTAG00000020968 BRP44 3 768307 799012
ENSBTAG00000007520 MAPRE2 24 22193149 22306884
ENSBTAG00000014468 AP1S1 25 36180839 36185662
ENSBTAG00000012403 ARG1 9 70499608 70516610
ENSBTAG00000006621 NA 21 1492040 1508578
ENSBTAG00000015290 BAIAP2L2 5 110373374 110402955
ENSBTAG00000047121 NA 17 73113557 73146553
ENSBTAG00000003956 SGCA 19 37113477 37122446
ENSBTAG00000013533 CLIC1 23 27393342 27398934
ENSBTAG00000040367 RPL15 2 92993922 92995706
ENSBTAG00000013534 GFAP 19 45241325 45250609
ENSBTAG00000002148 BT.20052 7 16961023 16970091
ENSBTAG00000014269 SCARB1 17 53180927 53273723
ENSBTAG00000031160 BT.29726 17 72826680 73152862
ENSBTAG00000017863 BT.97928 28 25631917 25647735
ENSBTAG00000011640 PPAP2B 3 90185369 90272863
ENSBTAG00000005010 MXD3 7 40136164 40140496
ENSBTAG00000008934 ESPL1 5 26891701 26913470
ENSBTAG00000004679 WARS 21 66888332 66916535
ENSBTAG00000003408 IGKC 11 47104435 47174623
ENSBTAG00000015050 HCN2 7 44831440 44850882
ENSBTAG00000026371 BT.53906 25 10743976 11273969
ENSBTAG00000009876 C4BPA 16 4785229 4831852
ENSBTAG00000018667 RCL1 8 39930090 39994840
ENSBTAG00000002846 BT.48370 16 75423473 75446749
ENSBTAG00000002258 APOA1 15 27932200 27934085
ENSBTAG00000019903 RAMP2 19 43441583 43443429
ENSBTAG00000002885 MSR1 27 19976214 20056927
ENSBTAG00000019636 SCARA5 8 10662268 10796378
ENSBTAG00000013958 BT.28427 18 49160982 49169719
ENSBTAG00000000813 HOMER3 7 4209220 4215509
ENSBTAG00000009841 CNDP2 24 4267545 4278276
ENSBTAG00000021466 BT.64714 2 7318227 7356937
ENSBTAG00000000833 TAX1BP3 19 24971932 24977062
ENSBTAG00000008756 ELF3 16 70826736 70830809
ENSBTAG00000007360 TMEM43 22 58726302 58747763
ENSBTAG00000012847 FAM129B 11 98232719 98251825
ENSBTAG00000002006 THBS1 10 35314025 35329297
ENSBTAG00000008611 IGFBP4 19 41326678 41338255
ENSBTAG00000004094 SPARCL1 6 104149824 104202396
ENSBTAG00000009705 SERPINF1 19 23422880 23430667
ENSBTAG00000001116 P4HA2 7 23480315 23513315
ENSBTAG00000013018 AMPD2 3 33932972 33944923
ENSBTAG00000008638 FAM110A 13 60798592 60812321
ENSBTAG00000007196 TAGLN 15 28318411 28323666
ENSBTAG00000007554 IFI6 2 126246561 126250182
ENSBTAG00000034442 LNP1 1 44332311 44372624
ENSBTAG00000002415 BT.81335 21 32706742 32719331
ENSBTAG00000025441 HSPA1A 23 27331773 27333698
ENSBTAG00000003548 GSTP1 29 46087142 46090005
ENSBTAG00000025803 BT.34437 10 20379755 20392155
ENSBTAG00000003564 HPX 15 47226087 47235666
ENSBTAG00000018689 BT.25483 19 15406341 15425809
ENSBTAG00000008635 SULT1A1 25 26381308 26385156
ENSBTAG00000007390 VAT1 19 43687403 43694870
ENSBTAG00000006354 HP 18 39173135 39179293
ENSBTAG00000019434 PDCD4 26 31718068 31744683
ENSBTAG00000025462 GADD45B 7 22411968 22414079
ENSBTAG00000013240 SLC3A2 29 41855871 41896760
ENSBTAG00000017165 BT.65258 14 68478180 68651684
ENSBTAG00000020330 BTG1 5 22086071 22088781
ENSBTAG00000015014 CENPO 11 74465013 74480037
ENSBTAG00000017855 ITM2C 2 119476496 119490380
ENSBTAG00000018130 MAP2 2 97843887 97988140
ENSBTAG00000001601 PKM2 10 18965984 18992445
ENSBTAG00000004221 ESM1 20 24131984 24140817
ENSBTAG00000038979 TMEM167B 3 34401025 34405907
ENSBTAG00000031814 SDS 17 63302947 63311098
ENSBTAG00000019204 RTN3 29 42665350 42815403
ENSBTAG00000030882 NA 18 53270706 53284300
ENSBTAG00000004989 IRF5 4 93706154 93717881
ENSBTAG00000013369 COL14A1 14 83892853 84109620
ENSBTAG00000025477 BT.70921 7 22897111 22984690
ENSBTAG00000027694 TTC30A 2 19257062 19259992
ENSBTAG00000018223 BT.60417 16 771323 781451
ENSBTAG00000011184 BT.87494 29 41172509 41175112
ENSBTAG00000007540 GLUD1 28 41941042 41979591
ENSBTAG00000011204 NINJ1 8 85936415 85947675
ENSBTAG00000010155 NA 19 14735718 14741999
ENSBTAG00000008792 RNASE6 10 26402507 26404000
ENSBTAG00000009663 CSDA 5 99335508 99360895
ENSBTAG00000012241 POLD2 4 77873883 77881765
ENSBTAG00000020638 TIMP3 5 71751415 71809052
ENSBTAG00000017613 BT.30862 18 64870965 64878298
ENSBTAG00000018531 IGJ 6 87759438 87768834
ENSBTAG00000006204 BT.54391 5 112636715 112678459
ENSBTAG00000014396 BT.101967 14 63951758 63957275
ENSBTAG00000000917 BMP1 8 69980325 70027825
ENSBTAG00000016720 RAB1A 11 63429725 63458565
ENSBTAG00000021378 S100A13 3 16818414 16824125
ENSBTAG00000003935 RECS1 2 107023827 107041372
ENSBTAG00000004997 CTNNAL1 8 100221980 100277722
ENSBTAG00000010206 UAP1 3 6900267 6932034
ENSBTAG00000019017 IFITM2 11 107191850 107193047
ENSBTAG00000026779 LYS 5 44712169 44720976
ENSBTAG00000019052 ANK3 28 15818095 16073196
ENSBTAG00000021709 BT.58934 15 78402905 78419772
ENSBTAG00000019290 PACSIN2 5 114357560 114475163
ENSBTAG00000038951 ZNF461 18 47119396 47160259
ENSBTAG00000009552 ATP2B1 5 19539973 19669793
ENSBTAG00000009655 TNS3 4 75451285 75567973
ENSBTAG00000011198 PPP1CC 17 56814813 56833870
ENSBTAG00000017421 SLC3A1 11 26532663 26566253
ENSBTAG00000001182 CDC10 4 61611420 61710127
ENSBTAG00000017294 AGP 8 105216969 105220438
ENSBTAG00000030172 PRPSAP1 19 56015760 56041651
ENSBTAG00000003014 TRPV2 19 33816540 33834542
ENSBTAG00000002378 NUCB1 18 55939560 55955606
ENSBTAG00000012342 LIMA1 5 29804689 29898282
ENSBTAG00000025181 CCDC85C 21 66175707 66253519
ENSBTAG00000019373 CAPRIN2 5 79167019 79258697
ENSBTAG00000005414 NA 1 51022816 51023423
ENSBTAG00000002699 KIT 6 71796318 71917431
ENSBTAG00000018572 BT.28173 12 32240344 32293156
ENSBTAG00000017389 RPLP0 17 64809254 64813289
ENSBTAG00000005897 FNTB 10 77421464 77502096
ENSBTAG00000006370 BT.28845 3 14538748 14553305
ENSBTAG00000019801 FAM151A 3 92245963 92260622
ENSBTAG00000031106 BT.40980 4 113292527 113313063
ENSBTAG00000006833 LMAN1 24 58797010 58815897
ENSBTAG00000020496 C23H6ORF62 23 32822610 32834752
ENSBTAG00000016043 GNB3 5 103964866 103971313
ENSBTAG00000014069 BT.102008 4 12754202 12767677
ENSBTAG00000008717 SERPINE2 2 112870323 112900274
ENSBTAG00000025952 BT.72861 X 148774930 148780901
ENSBTAG00000007120 ARFGEF2 13 77822894 77903223
ENSBTAG00000013162 HSPA8 15 34216278 34220705
ENSBTAG00000021958 BT.58970 20 24033747 24042721
ENSBTAG00000006270 HSP90AA1 21 68595873 68601204
ENSBTAG00000005865 MAPK6 10 58437865 58449901
ENSBTAG00000013718 GC 6 88695940 88739180
ENSBTAG00000013212 COPG1 22 59799131 59816732
ENSBTAG00000039888 MAGED2 X 97804344 97811615
ENSBTAG00000007867 BT.33292 2 79888206 79973705
ENSBTAG00000004269 SGK1 9 73305313 73310869
ENSBTAG00000005843 REXO2 15 25293299 25304051
ENSBTAG00000002606 LGR4 15 58873843 58977292
ENSBTAG00000007153 C1QA 2 130792855 130795743
ENSBTAG00000006832 BT.29369 11 72418605 72425383
ENSBTAG00000014991 PARD3 13 18982015 19337608
ENSBTAG00000039630 TMED2 17 54330421 54338333
ENSBTAG00000019295 MDH1 11 61970467 61994479
ENSBTAG00000010506 C3H1ORF149 3 108955161 108981643
ENSBTAG00000023343 RPL28 18 62547220 62549950
ENSBTAG00000010721 MCM3 23 24438946 24456316
ENSBTAG00000015241 BT.87687 8 75908165 75977482
ENSBTAG00000005477 LAPTM5 2 123350418 123376541
ENSBTAG00000010647 NTRK2 8 79336288 79743284
ENSBTAG00000011257 ASAH1 27 18277522 18309256
ENSBTAG00000018646 ATP6V1B2 8 67798291 67824441
ENSBTAG00000024605 DYNLL1 17 65042590 65045024
ENSBTAG00000015114 CALR 7 13731958 13735788
ENSBTAG00000016562 SEC63 9 42651150 42718789
ENSBTAG00000022461 BT.63999 11 44150560 44188103
ENSBTAG00000013401 ARHGEF40 10 26058171 26079915
ENSBTAG00000008433 PGAP2 15 52075822 52089324
ENSBTAG00000018690 RPAP3 5 32758121 32797296
ENSBTAG00000021512 ZBTB7B 3 15634915 15648928
ENSBTAG00000002683 PFKP 13 45500599 45553520
ENSBTAG00000010981 CIB2 21 31017716 31023825
ENSBTAG00000006396 GPI 18 44979578 45007642
ENSBTAG00000015358 ALDOB 8 92773692 92865307
ENSBTAG00000008202 PRKCSH 7 17034684 17048121
ENSBTAG00000046332 ACTA1 28 419154 421910
ENSBTAG00000035587 ARRB2 19 27268438 27276816
ENSBTAG00000014534 EEF1A1 9 13233554 13236949
ENSBTAG00000009526 TMEM59 3 92746059 92771330
ENSBTAG00000027516 APLNR 15 81734845 81738412
ENSBTAG00000005796 DCAF8 3 9538550 9576282
ENSBTAG00000007361 EHD1 29 43704113 43708218
ENSBTAG00000016804 LYST 28 8423715 8567655
ENSBTAG00000032531 MUSTN1 22 48611898 48613043
ENSBTAG00000010527 ACAP1 19 27673004 27684649
ENSBTAG00000007203 STT3A 29 29374406 29395597
ENSBTAG00000013606 FKBP2 29 43159739 43162644
ENSBTAG00000018115 PEBP1 17 59333429 59337958
ENSBTAG00000013960 PSAT1 8 54501518 54529786
ENSBTAG00000019156 CCT2 5 44100435 44116239
ENSBTAG00000020980 CAT 15 65779325 65815261
ENSBTAG00000017086 BT.24356 4 5104899 5244348
ENSBTAG00000014367 PRKX X 138715324 138747777
ENSBTAG00000005351 RFXAP 12 24829486 24838271
ENSBTAG00000006175 KDM5B 16 55241513 55282607
ENSBTAG00000040215 EIF4G3 2 132097562 132451412
ENSBTAG00000013143 BT.27376 27 33051377 33097830
ENSBTAG00000011104 RTN4 11 37575270 37649696
ENSBTAG00000014130 COX6C 14 66637801 66647721
ENSBTAG00000013421 PRMT3 29 24684060 24806790
ENSBTAG00000017745 BT.66498 20 23212633 23270316
ENSBTAG00000019289 ITGA2 20 25984555 26089593
ENSBTAG00000002347 MAST3 7 5002382 5033392
ENSBTAG00000006633 IRF3 18 56517723 56523302
ENSBTAG00000011146 BT.38707 10 46837292 46907334
ENSBTAG00000018588 TMBIM6 5 30281520 30298109
ENSBTAG00000020139 RPL7 14 38741347 38744856
ENSBTAG00000003653 LYAR 6 107443252 107463870
ENSBTAG00000021781 BT.49482 2 127834362 127849364
ENSBTAG00000000855 NXN 19 22457712 22621493
ENSBTAG00000013411 BT.22783 16 45401695 45416462
ENSBTAG00000009757 RPSA 22 12729703 12741653
ENSBTAG00000014835 SPARC 7 64878194 64900828
ENSBTAG00000017685 JUP 19 42602486 42626600
ENSBTAG00000023523 GKAP1 8 78327713 78418760
ENSBTAG00000011559 RPL7A 11 104311808 104315125
ENSBTAG00000018278 ATP5O 1 922635 929992
ENSBTAG00000012003 PPIA 4 77409433 77413143
ENSBTAG00000000810 COPE 7 4224033 4242168
ENSBTAG00000037811 CCL2 19 16232968 16234839
ENSBTAG00000015312 LTBR 5 104346662 104354420
ENSBTAG00000007335 TPD52 14 45499601 45549966
ENSBTAG00000004747 SPCS1 22 48710805 48712454
ENSBTAG00000004427 OSBPL8 5 5823987 5903115
ENSBTAG00000011765 GABARAPL1 5 100205186 100215034
ENSBTAG00000014353 SRP14 10 35805063 35808329
ENSBTAG00000025191 SKP1 7 47389357 47401412
ENSBTAG00000031658 SEMA6B 7 20787833 20800309
ENSBTAG00000013999 BT.88154 16 61810681 61852109
ENSBTAG00000002973 BT.48969 26 12531280 12559200
ENSBTAG00000023933 SEC16A 11 103939070 103964031
ENSBTAG00000010612 TMED4 4 77540574 77543351
ENSBTAG00000013924 RPS11 18 56404237 56406668
ENSBTAG00000020252 NLGN2 19 27727925 27733393
ENSBTAG00000002068 TAGLN2 3 9878839 9886647
ENSBTAG00000006441 ATP5F1 3 32003756 32020661
ENSBTAG00000019703 PRPS1 X 59804943 59827385
ENSBTAG00000015598 BT.85322 23 8434516 8441522
ENSBTAG00000006072 LRRC59 19 36915567 36927313
ENSBTAG00000003902 ZNF512 11 72067123 72097173
ENSBTAG00000011100 BT.49573 29 7433482 7473315
ENSBTAG00000003205 RPL35 11 95850116 95854734
ENSBTAG00000022731 SSR1 23 47853793 47871932
ENSBTAG00000006797 MARCH3 7 28238850 28395380
ENSBTAG00000015036 RAD51C 19 9888991 9919367
ENSBTAG00000011931 CD63 5 57854278 57857485
ENSBTAG00000012664 NDST2 28 29867759 29873397
ENSBTAG00000017037 BT.104342 7 12402304 12426189
ENSBTAG00000016758 MLH1 22 10492112 10585992
ENSBTAG00000001788 BOVAGGRUS 16 55407771 55442826
ENSBTAG00000007270 BT.103768 17 54276968 54293683
ENSBTAG00000016116 NA 12 33647815 33648405
ENSBTAG00000001360 RPS12 9 71974860 71978200
ENSBTAG00000012279 BT.105682 15 1778699 1802177
ENSBTAG00000013926 FCGRT 18 56415700 56421861
ENSBTAG00000002121 CDK2AP2 29 46033674 46035477
ENSBTAG00000012881 EIF4G1 1 83466847 83484338
ENSBTAG00000011206 GALNT1 24 21687846 21756844
ENSBTAG00000002586 BT.75685 10 53089215 53481049
ENSBTAG00000012771 CSF1R 7 63379475 63410973
ENSBTAG00000014177 C6 20 33328558 33405555
ENSBTAG00000027213 NA 1 105171799 105172518
ENSBTAG00000002970 INTS6 12 20888781 20973823
ENSBTAG00000020554 AIF1 23 27503183 27505457
ENSBTAG00000012982 PPCS 3 104311412 104315126
ENSBTAG00000033284 CHCHD7 14 25052885 25058779
ENSBTAG00000001635 CUTA 23 7534224 7535613
ENSBTAG00000015388 RPL18 18 55710193 55713956
ENSBTAG00000006240 TLR4 8 108828899 108839910
ENSBTAG00000031185 C2ORF28 11 72405110 72409422
ENSBTAG00000009615 ANXA2 10 49860062 49904536
ENSBTAG00000016791 PEX7 9 75813334 75891921
ENSBTAG00000014804 BT.69182 6 98983515 98990087
ENSBTAG00000005296 RPL13A 18 56394558 56398082
ENSBTAG00000019218 BT.68276 19 43201174 43251818
ENSBTAG00000005211 RPL4 10 13318875 13323526
ENSBTAG00000032166 GTPBP10 4 75013861 75132831
ENSBTAG00000005314 MFN2 16 42561715 42581003
ENSBTAG00000033186 OXCT1 20 32683996 32848723
ENSBTAG00000002113 ZNF41 X 91031761 91044478
ENSBTAG00000000462 CCDC102A 18 25580587 25602166
ENSBTAG00000001619 SERINC5 10 11052483 11103578
ENSBTAG00000006071 CTTN 29 48167168 48194210
ENSBTAG00000020309 G3BP 7 64976048 65004834
ENSBTAG00000006523 SOD2 9 97399159 97404522
ENSBTAG00000001962 MRPS27 20 9211237 9315274
ENSBTAG00000017135 CTSS 3 20024302 20047228
ENSBTAG00000005904 RBBP4 2 121800923 121817395
ENSBTAG00000008731 PRDX3 26 39672044 39681392
ENSBTAG00000015023 TRAPPC6B 21 49597596 49608630
ENSBTAG00000020755 SELP 16 38049259 38080862
ENSBTAG00000019073 TRAF7 25 1702116 1712907
ENSBTAG00000011754 LAMTOR2 3 14763800 14766875
ENSBTAG00000009580 SH3BGRL3 2 127429585 127431204
ENSBTAG00000015831 RPL18A 7 5206112 5209504
ENSBTAG00000006937 ABCA10 19 61959366 62008054
ENSBTAG00000005373 TPM1 10 47056204 47065846
ENSBTAG00000012778 CAPN2 16 27781671 27840009
ENSBTAG00000013475 TRAF3 21 69228047 69254153
ENSBTAG00000000778 HSP90AB1 23 17867543 17873174
ENSBTAG00000001996 SNRNP70 18 56058668 56073102
ENSBTAG00000008631 CORO1A 25 26392492 26397916
ENSBTAG00000002730 ELP3 8 10456058 10576397
ENSBTAG00000017298 C29H11orf67 29 18250502 18284062
ENSBTAG00000010386 ARPC2 2 106978526 107006143
ENSBTAG00000015473 RPS27A 11 37823446 37825428
ENSBTAG00000038025 BT.76000 3 20771300 20773622
ENSBTAG00000007806 MTPN 4 100550308 100626568
ENSBTAG00000038488 BT.65336 X 140973702 140975767
ENSBTAG00000008592 BT.54393 3 20847979 20856929
ENSBTAG00000012077 C26H10ORF6 26 21630816 21670831
ENSBTAG00000040602 NA 2 131410548 131414758
ENSBTAG00000014233 CCT8 1 6475462 6489207
ENSBTAG00000011969 HSPB1 25 34858435 34861074
ENSBTAG00000032711 HTATSF1 12 61535620 61537911
ENSBTAG00000015463 C27H8ORF41 27 28415997 28427209
ENSBTAG00000005547 MGC159550 10 43089378 43094843
ENSBTAG00000005808 TMEM14C 23 45265659 45272354
ENSBTAG00000011284 SLC39A1 3 16530784 16534816
ENSBTAG00000016442 MAP4K3 11 21579432 21761348
ENSBTAG00000000382 MED27 11 101977235 102196459
ENSBTAG00000018048 MED15 17 74425042 74490537
ENSBTAG00000000748 GAR1 6 16747757 16755365
ENSBTAG00000011043 RAC2 5 76033363 76050218
ENSBTAG00000012321 ZFAND6 21 26543823 26591580
ENSBTAG00000019725 UBE4A 15 29476822 29516720
ENSBTAG00000012632 TECR 7 12329820 12357348
ENSBTAG00000024772 TRIP6 25 36321720 36325556
ENSBTAG00000017246 UBB 19 33853788 33855685
ENSBTAG00000012007 SOCS2 5 23523981 23528860
ENSBTAG00000011563 BT.24855 12 87679928 87684129
ENSBTAG00000003109 ITM2B 12 18114553 18139506
ENSBTAG00000018972 GARS 4 66102956 66156434
ENSBTAG00000013112 C7H5ORF15 7 47231929 47244897
ENSBTAG00000016820 BDA20 X 148331468 148337003
ENSBTAG00000005660 PSMD2 1 83491699 83501041
ENSBTAG00000020684 NA 12 56443650 56444762
ENSBTAG00000019404 IL10RB 1 1563137 1591758
ENSBTAG00000026523 BT.37603 9 82419235 82420458
ENSBTAG00000000147 RIC8B 5 70407271 70507072
ENSBTAG00000010303 ICAM1 7 16040938 16050247
ENSBTAG00000009246 DPY30 11 14683785 14696398
ENSBTAG00000012442 CATB 8 7414945 7423429
ENSBTAG00000016708 BT.44506 19 10848574 10889456
ENSBTAG00000009877 MCMBP 26 40293282 40331111
ENSBTAG00000003763 MYO5C 10 58176957 58278067
ENSBTAG00000000495 BT.31273 7 70824035 70870844
ENSBTAG00000019695 RLF 3 106496805 106576048
ENSBTAG00000013010 CCDC126 4 32356965 32399552
ENSBTAG00000006479 CAPN7 1 153971502 154021605
ENSBTAG00000012370 MGP 5 95456444 95459983
ENSBTAG00000026199 BT.97896 25 39343633 39347044
ENSBTAG00000017992 CD164 9 41246268 41256989
ENSBTAG00000000454 TMEM106C 5 32486385 32491855
ENSBTAG00000031249 PSMG4 23 50327386 50331704
ENSBTAG00000015316 BT.61659 20 3111198 3123860
ENSBTAG00000010987 BT.68839 1 46543385 46554479
ENSBTAG00000015713 TLK2 19 47556655 47678473
ENSBTAG00000011583 APEH 22 51086070 51094554
ENSBTAG00000007993 CORO1C 17 66467521 66542216
ENSBTAG00000001008 BT.21975 28 26939280 26941721
ENSBTAG00000030435 PNRC2 2 129536933 129540976
ENSBTAG00000021945 BT.96645 10 44894657 44986659
ENSBTAG00000005008 WSB1 19 19356951 19371161
ENSBTAG00000006369 MRPS35 5 82486885 82530466
ENSBTAG00000008550 BT.20772 4 114075524 114086267
ENSBTAG00000006168 RBM45 2 18759171 18776348
ENSBTAG00000004842 RSPRY1 18 25295242 25332388
ENSBTAG00000015853 SDHC 3 8195438 8226068
ENSBTAG00000001553 HNRNPA1 5 25939737 25944246
ENSBTAG00000014204 S100A16 3 16830511 16837422
ENSBTAG00000004242 ARPC1A 25 37564390 37587556
ENSBTAG00000018803 SNF8 19 38222250 38231186
ENSBTAG00000020047 MON1A 22 50912976 50924039
ENSBTAG00000008148 GCM-1 23 25066915 25087445
ENSBTAG00000007570 NDUFAF6 14 71606359 71642582
ENSBTAG00000014089 MDS018 21 34063458 34085961
ENSBTAG00000000639 APRT 18 14057703 14060472
ENSBTAG00000001244 PLAT 27 36738833 36762837
ENSBTAG00000007433 NA 10 18655256 18829592
ENSBTAG00000038896 BT.67830 5 57603811 57606599
ENSBTAG00000020776 POLR2E 7 45195516 45199967
ENSBTAG00000013123 PHB2 5 103853322 103857548
ENSBTAG00000015276 SLC26A11 19 53023436 53041077
ENSBTAG00000000039 SIRT7 19 51585609 51591804
ENSBTAG00000010670 VSIG8 3 9942947 9950485
ENSBTAG00000002278 FBN1 10 61877808 62142171
ENSBTAG00000015910 ITGB1 13 20248945 20292114
ENSBTAG00000013436 HAUS5 18 46528185 46538476
ENSBTAG00000047744 NA 10 22038226 22038788
ENSBTAG00000014518 RPL9 6 60210361 60215120
ENSBTAG00000011578 CD44 15 66454331 66541790
ENSBTAG00000024918 BIRC3 15 6639728 6654015
ENSBTAG00000007442 AKAP9 4 9162749 9303751
ENSBTAG00000002377 PSMB2 3 110720283 110756534
ENSBTAG00000007662 GRP78 11 96115572 96119306
ENSBTAG00000031598 GBAS 25 27919682 27946564
ENSBTAG00000003712 MGC140823 29 44420406 44422038
ENSBTAG00000005751 CDAN1 10 38138863 38151656
ENSBTAG00000020775 FIBP 29 44665294 44669337
ENSBTAG00000018426 BT.21335 11 93149379 93158576
ENSBTAG00000017121 ALB 6 90232762 90251126
ENSBTAG00000000079 C1ORF96 28 281480 297049
ENSBTAG00000007725 ARF1 7 2913860 2931918
ENSBTAG00000021688 FH 16 36059726 36086821
ENSBTAG00000021199 APOPT1 21 69847359 69873999
ENSBTAG00000001009 HCLS1 1 66720537 66754184
ENSBTAG00000001247 LECT2 7 48987178 48998964
ENSBTAG00000004116 PAG10 29 38135609 38144051
ENSBTAG00000003908 BT.53583 13 62728053 62754549
ENSBTAG00000005869 SENP6 9 15453771 15587698
ENSBTAG00000015375 SH2D3C 11 98435180 98467957
ENSBTAG00000008755 MARCH7 2 36682216 36729906
ENSBTAG00000019209 RAD1 20 39265413 39274082
ENSBTAG00000017831 ERLIN2 27 32721072 32738208
ENSBTAG00000008203 SEPW1 18 55112228 55116590
ENSBTAG00000008853 HNRNPF 28 13902311 13920905
ENSBTAG00000000320 UBAP1 8 76964264 76988252
ENSBTAG00000003209 BLCAP 13 67114713 67125217
ENSBTAG00000037765 TNFAIP8L1 7 20697581 20716655
ENSBTAG00000020026 BT.69212 3 16358535 16366943
ENSBTAG00000016744 BT.69966 15 65457710 65497385
ENSBTAG00000016168 APLP2 29 36878509 36906465
ENSBTAG00000006420 BT.25715 2 91395347 91461311
ENSBTAG00000009233 RAC1 25 38832485 38841319
ENSBTAG00000008396 BT.30696 7 21435492 21438615
ENSBTAG00000019219 SH2B1 25 26208972 26214950
ENSBTAG00000046981 BT.64122 13 34922199 34945103
ENSBTAG00000015327 SPTAN1 11 99131533 99179460
ENSBTAG00000010188 RDH8 7 15815879 15822349
ENSBTAG00000000551 SMNDC1 26 31141809 31152181
ENSBTAG00000018159 BT.103474 4 107494887 107511647
ENSBTAG00000020733 RPS15A 25 16531761 16537583
ENSBTAG00000021408 FMO1 16 39666877 39706037
ENSBTAG00000012244 TUBA1B 5 30864529 30868119
ENSBTAG00000000236 YWHAZ 14 65584487 65617329
ENSBTAG00000018473 MARCO 2 71099131 71134074
ENSBTAG00000005620 RPS3 15 55370367 55375306
ENSBTAG00000004736 GRB2 19 56754112 56818424
ENSBTAG00000007106 ES1 1 146859201 146867963
ENSBTAG00000002734 BT.49351 7 15897380 15902004
ENSBTAG00000018036 CNOT7 27 19052444 19067489
ENSBTAG00000004211 TNFRSF1A 5 104402771 104415588
ENSBTAG00000017349 PCDHGB4 7 54152475 54281944
ENSBTAG00000001810 SCAF11 5 34430403 34480031
ENSBTAG00000009106 BT.23259 1 118495012 118536744
ENSBTAG00000025434 ZFP36L1 10 80965364 80970846
ENSBTAG00000019648 GNB2L1 7 41761805 41766598
ENSBTAG00000009887 DDX17 5 110675824 110691542
ENSBTAG00000001462 FLT4 7 413897 442984
ENSBTAG00000010402 MYH9 5 75094866 75179909
ENSBTAG00000002516 BT.65196 7 12929338 12933843
ENSBTAG00000010624 DCTN2 5 56262302 56275883
ENSBTAG00000020884 CASP4 15 3474706 3494168
ENSBTAG00000018218 BT.104311 14 5423556 5657244
ENSBTAG00000011913 CKAP4 5 69972287 69979795
ENSBTAG00000008794 ATF6B 23 27057896 27067756
ENSBTAG00000003695 BT.39758 19 50611870 50635833
ENSBTAG00000011928 ZBTB20 1 59420222 59721760
ENSBTAG00000008612 C1R 5 103737161 103747996
ENSBTAG00000014726 VAMP3 16 46455183 46464710
ENSBTAG00000011319 SLTM 10 51410207 51453823
ENSBTAG00000011843 BT.62921 29 41614571 41624167
ENSBTAG00000015145 BT.3750 3 18768796 18770416
ENSBTAG00000008139 HOXA3 4 69357161 69389905
ENSBTAG00000011793 FDX1 15 20772023 20807753
ENSBTAG00000016522 C21H15ORF40 21 23721989 23728300
ENSBTAG00000007450 C2 23 27231725 27243367
ENSBTAG00000005096 COX7A2 9 15041836 15046972
ENSBTAG00000023563 BT.28475 23 26916511 26927031
ENSBTAG00000017475 GNAS 13 58010287 58049012
ENSBTAG00000003752 SLC25A24 3 35152469 35210446
ENSBTAG00000025003 INTS10 27 37487668 37521134
ENSBTAG00000031829 FTSJ1 X 91678173 91687290
ENSBTAG00000039335 ARRDC2 7 5101428 5105930
ENSBTAG00000003949 RBM39 13 65567208 65592912
ENSBTAG00000022329 SLCO1B3 5 89323086 89391585
ENSBTAG00000004193 VEZF1 19 9007494 9019157
ENSBTAG00000016984 PTPN9 21 33697444 33766711
ENSBTAG00000000087 HSD17B12 15 74652043 74830690
ENSBTAG00000017184 MGC155143 X 5043334 5050947
ENSBTAG00000000957 BT.27095 27 13295340 13298891
ENSBTAG00000018423 BT.64934 19 49330954 49337523
ENSBTAG00000011083 POLD1 18 57014868 57028488
ENSBTAG00000004215 RARRES2 4 113564407 113567496
ENSBTAG00000009600 STAMBP 11 10771666 10795813
ENSBTAG00000012509 DYRK1B 18 49650522 49658124
ENSBTAG00000012501 FTO 18 22118201 22541532
ENSBTAG00000039851 UBAC1 11 103515902 103535051
ENSBTAG00000010645 BOLA-DRA 23 25587526 25592227
ENSBTAG00000006550 BT.101926 18 2907580 2917649
ENSBTAG00000031837 IMPDH2 22 51535326 51540157
ENSBTAG00000021293 SNUPN 21 33666094 33683243
ENSBTAG00000020597 FMO3 16 39505828 39532677
ENSBTAG00000039121 PTP4A2 2 122350144 122359897
ENSBTAG00000017213 MFAP1 21 55977102 55988466
ENSBTAG00000005190 TSC1 11 102967047 103099918
ENSBTAG00000018073 TSPO 5 114596006 114608640
ENSBTAG00000020777 ERCC3 2 5181037 5211357
ENSBTAG00000012904 BT.55540 22 21268891 21295366
ENSBTAG00000017382 LEPRE1 3 104065149 104084575
ENSBTAG00000016349 TEAD2 18 56281561 56295723
ENSBTAG00000008915 SF3B1 2 86349373 86387060
ENSBTAG00000006661 RALA 4 81919125 81929351
ENSBTAG00000006422 TRIM28 18 65954144 65960263
ENSBTAG00000016599 MRPL53 11 10141776 10144861
ENSBTAG00000008920 ATP1B4 X 4919686 4940505
ENSBTAG00000001198 GIMAP7 4 113780811 113781704
ENSBTAG00000019588 BOLA-DQB 23 25855146 25863045
ENSBTAG00000010242 LAMP1 12 90609710 90621680
ENSBTAG00000037605 BOLA-DQA1 23 25426330 25430097
ENSBTAG00000005182 BOLA 23 27647069 27652297
ENSBTAG00000001754 AHCYL2 4 93956616 94148560
ENSBTAG00000007923 LAMTOR3 6 26152253 26163651
ENSBTAG00000010157 TOMM22 5 110825640 110827610
ENSBTAG00000014186 NCOA5 13 75518488 75534491
ENSBTAG00000013769 PVRL3 1 56353745 56378308
ENSBTAG00000017363 SAT1 X 126467442 126470489
ENSBTAG00000000599 CCNI 6 93633306 93672214
ENSBTAG00000020558 APOC2 18 53057717 53059957
ENSBTAG00000018522 BT.97611 7 22577243 22580777
ENSBTAG00000014181 RNF111 10 51288677 51380159
ENSBTAG00000027446 RSU1 13 31347074 31554426
ENSBTAG00000018258 SRSF2 19 55666050 55669890
ENSBTAG00000020060 TXNIP 3 21489097 21493251
ENSBTAG00000010737 BT.32779 16 52240501 52260332
ENSBTAG00000020304 MTG1 26 25814616 25826678
ENSBTAG00000004059 SOAT1 16 62068139 62128359
ENSBTAG00000004915 PFN1 19 27081319 27084643
ENSBTAG00000009780 GTF2I 25 33291440 33372706
ENSBTAG00000000678 BT.67516 3 28695271 28723718
ENSBTAG00000000656 BT.45162 24 1018253 1099817
ENSBTAG00000010337 ALG11 12 21488037 21498946
ENSBTAG00000015169 UBXN4 2 61919643 61949692
ENSBTAG00000008935 PFDN5 5 26886091 26890186
ENSBTAG00000000562 TOMM20 28 7926960 7941655
ENSBTAG00000013952 HNRNPD 6 98916663 98933842
ENSBTAG00000016869 POLD3 15 54686091 54730435
ENSBTAG00000021810 DDX23 5 31101517 31116108
ENSBTAG00000008696 BT.47865 8 86200482 86316789
ENSBTAG00000018201 DAK 29 40537653 40549701
ENSBTAG00000010931 BT.90251 4 105842748 105853468
ENSBTAG00000005819 CCDC61 18 53932078 53944868
ENSBTAG00000009772 LIX1 7 98947946 99003794
ENSBTAG00000010666 KHNYN 10 20569774 20578425
ENSBTAG00000007531 NCF4 5 75641217 75659769
ENSBTAG00000007363 LSM3 22 58693674 58701742
ENSBTAG00000013589 CHMP3 11 48195761 48238673
ENSBTAG00000005166 FOP 3 16801898 16811320
ENSBTAG00000013671 UTP14A X 13790537 13807198
ENSBTAG00000009647 PHAX 7 28555707 28568143
ENSBTAG00000013580 KDM3A 11 48248720 48304335
ENSBTAG00000005700 MAP3K9 10 82728773 82806769
ENSBTAG00000003021 SP1 5 26769555 26804655
ENSBTAG00000007605 FKBP4 5 107445596 107453517
ENSBTAG00000004343 BT.53065 29 45274394 45288010
ENSBTAG00000012908 HSPA13 1 22290120 22300252
ENSBTAG00000016827 RGL2 23 7407899 7414957
ENSBTAG00000016775 SLC27A1 7 5532597 5571775
ENSBTAG00000018954 BT.104357 24 21268846 21316549
ENSBTAG00000011930 DDX54 17 63448841 63466323
ENSBTAG00000016772 USP11 X 90868233 90882828
ENSBTAG00000037457 MBD2 24 54044363 54093578
ENSBTAG00000002069 BT.73422 23 28502524 28506312
ENSBTAG00000007968 RPUSD3 22 16923416 16931387
ENSBTAG00000014553 ATP6V0D1 18 35165958 35205066
ENSBTAG00000005100 TMEM30A 9 15058058 15102252
ENSBTAG00000008287 YLPM1 10 86425791 86479573
ENSBTAG00000038368 SNRPG 6 16367635 16367865
ENSBTAG00000026917 BT.88451 21 60956931 60964952
ENSBTAG00000019284 NA 11 84076854 84078206
ENSBTAG00000020089 USP32 19 12986898 13084710
ENSBTAG00000001697 TRA2B 1 81878691 81898384
ENSBTAG00000018263 WAC 13 36372779 36448920
ENSBTAG00000002778 SF3B2 29 44803791 44817398
ENSBTAG00000004054 PAPOLA 21 62980457 63032069
ENSBTAG00000013363 CAP1 3 106638795 106667878
ENSBTAG00000017196 PDIA3 21 55924230 55946434
ENSBTAG00000016683 BIKBA 21 46065549 46068942
ENSBTAG00000020308 BT.68997 15 42435880 42446235
ENSBTAG00000024534 BT.39352 3 1328186 1415265
ENSBTAG00000005316 GDI2 13 43302440 43331090
ENSBTAG00000004015 KAT6A 27 36532982 36636049
ENSBTAG00000027980 TAF9 20 10300612 10304139
ENSBTAG00000007080 PREB 11 72493261 72497358
ENSBTAG00000007397 BT.40283 29 5904662 5977332
ENSBTAG00000004268 BT.57991 7 17750387 17752622
ENSBTAG00000010627 SF3B3 18 1616811 1655688
ENSBTAG00000016581 MRPL28 25 361740 364295
ENSBTAG00000006971 BRD9 20 71511352 71529883
ENSBTAG00000004011 GALK2 10 61139588 61295379
ENSBTAG00000020518 PARK7 16 46249163 46265920
ENSBTAG00000007158 TSPAN31 5 56042459 56045159
ENSBTAG00000017306 AKNA 8 105223466 105308444
ENSBTAG00000015228 BT.46809 7 63748885 63756646
ENSBTAG00000014493 BT.58152 10 45642274 45694139
ENSBTAG00000011613 PLS3 X 71709928 71806536
ENSBTAG00000020911 FNBP4 15 78675015 78717851
ENSBTAG00000001999 MGC143285 15 22707913 22718384
ENSBTAG00000015000 BT.49331 8 59732258 59746989
ENSBTAG00000013133 TBC1D10C 29 45942347 45947879
ENSBTAG00000017440 METT10D 19 23961074 24023406
ENSBTAG00000015074 PTGDS 11 106247577 106250629
ENSBTAG00000007606 HNRNPU 16 33163184 33172676
ENSBTAG00000039686 BT.59650 3 92260763 92309036
ENSBTAG00000019944 BT.49424 5 25255494 25286217
ENSBTAG00000014316 HNRNPH3 28 24904446 24915401
ENSBTAG00000016598 DYNC1H1 21 68507134 68568024
ENSBTAG00000026356 DGAT1 14 1795351 1804562
ENSBTAG00000016511 POLDIP3 5 113982763 114005896
ENSBTAG00000003719 TDRD7 8 63071039 63173712
ENSBTAG00000016336 MGEA5 26 22390930 22417746
ENSBTAG00000017711 WHAMM 21 23546102 23564310
ENSBTAG00000012242 MAF1 14 1921784 1924818
ENSBTAG00000001086 FHL2 11 9253234 9300671
ENSBTAG00000016846 YWHAB 13 74018886 74040819
ENSBTAG00000002820 RBBP7 X 133866652 133939151
ENSBTAG00000007685 PSMB1 9 105655749 105673470
ENSBTAG00000046797 NRAS 3 28723874 28733770
ENSBTAG00000000559 PLTP 13 75374575 75384705
ENSBTAG00000006189 ACTG1 19 51868429 51871276
ENSBTAG00000004994 NA 18 43927222 43929798
ENSBTAG00000015363 CDC42SE1 3 19768810 19776435
ENSBTAG00000001575 BT.61778 11 29424996 29432052
ENSBTAG00000019910 SDCBP 14 26412824 26447192
ENSBTAG00000018924 QRICH1 22 51492855 51535040
ENSBTAG00000008310 TMEM9B 15 44215628 44234314
ENSBTAG00000016282 BT.69225 21 69638191 69647505
ENSBTAG00000010611 OCIAD1 6 69144344 69167282
ENSBTAG00000012081 BT.65675 4 62080988 62082357
ENSBTAG00000006927 ABCF1 23 28199129 28211340
ENSBTAG00000000152 RANBP2 11 44509064 44570848
ENSBTAG00000006075 SUCLG1 11 50400445 50453412
ENSBTAG00000007626 IL2RG X 84816193 84819838
ENSBTAG00000013148 CLDN1 1 77596386 77611958
ENSBTAG00000007365 NEIL1 21 33855757 33861985
ENSBTAG00000015075 BT.67787 17 70305454 70316306
ENSBTAG00000003362 HSP90B1 5 67940792 67959532
ENSBTAG00000001528 CDK13 4 81667665 81807550
ENSBTAG00000018674 BT.48999 23 45276589 45287368
ENSBTAG00000018915 BT.20323 28 44495476 44542213
ENSBTAG00000016988 PIN1 7 15532998 15545250
ENSBTAG00000015591 BT.105440 7 1334566 1346051
ENSBTAG00000020664 DNAJC14 5 57763740 57770666
ENSBTAG00000008881 PURA 7 52983071 52984039
ENSBTAG00000038333 BT.91499 10 21761720 21771723
ENSBTAG00000024450 MAP2K2 7 21132389 21153974
ENSBTAG00000000340 bta-mir-6527 13 79548065 79556310
ENSBTAG00000017125 PABPC4 3 107084063 107097489
ENSBTAG00000016050 BT.49081 5 120107147 120110448
ENSBTAG00000019274 ATIC 2 103847180 103870755
ENSBTAG00000008482 BT.65645 1 1233910 1264762
ENSBTAG00000002282 EIF1 19 42545777 42548334
ENSBTAG00000006416 EMC4 10 28441593 28445103
ENSBTAG00000019603 LDHB 5 88962679 88981219
ENSBTAG00000000504 BT.39806 3 55179369 55210377
ENSBTAG00000015920 TMEM147 18 46394495 46396382
ENSBTAG00000020109 TRAP1 25 2995416 3044580
ENSBTAG00000023179 TRIB1 14 16353388 16361545
ENSBTAG00000033322 SRP9 16 29552152 29561665
ENSBTAG00000005654 TMSB10 11 49933204 49934214
ENSBTAG00000007304 CLK3 21 34438146 34452116
ENSBTAG00000007187 INF2 21 70827525 70839732
ENSBTAG00000019198 LRRC42 3 92809554 92830529
ENSBTAG00000007846 ITIH3 22 48633831 48647777
ENSBTAG00000007370 BT.88674 25 38584315 38611209
ENSBTAG00000021944 C10H14ORF166 10 44879976 44894546
ENSBTAG00000031231 IRF1 7 23235653 23243697
ENSBTAG00000012353 BT.27106 14 1491984 1502250
ENSBTAG00000023600 APOD 1 72670963 72684269
ENSBTAG00000018800 RPS4 X 83532034 83536488
ENSBTAG00000006142 DHX36 1 114236034 114281045
ENSBTAG00000021024 MACF1 3 107180352 107389223
ENSBTAG00000001498 CYTH2 18 55592324 55601291
ENSBTAG00000018365 CYP2E1 26 50550575 50561259
ENSBTAG00000018680 BT.44977 11 71996944 72021017
ENSBTAG00000001792 C19ORF70 7 19841557 19843106
ENSBTAG00000014495 BT.24497 9 103355965 103381325
ENSBTAG00000036099 NA 11 99347612 99352446
ENSBTAG00000010513 GPS2 19 27653444 27656067
